# Supplementary material for: Dynamics of DNA Damage Induced Pathways to Cancer
Source: PLoS One. 2013 Sep 4;8(9):e72303. doi: 10.1371/journal.pone.0072303 (PMC3762865; doi:10.1371/journal.pone.0072303)
Supplement: File S2 — Gene expression data. The median values of gene expression levels in microarray experimental data are listed: the data for U2OS and SAOS2 cells are on Sheet 1 and the data for HCT116 cells on Sheet 2. Fold changes for different comparisons and their log10 are given. (XLSX) [file pone.0072303.s002.xlsx]

## Sheet: U2OS SaOS2
Gene symbol	U2OS control	U2OS treated	SaOS2 control	SaOS2 treated	U2OS treated/U2OS control	log(U2OS treated/U2OS contol)	SaOS2 treated /SaOS2 control	log (SaOS2 treated/ SaOS2 control)	SaOS2 control/ U2OS control	log (SaOS2 control/ U2OS control)	SaOS2 treated/ U2OS treated	log (SaOS2 treated/ U2OS treated)
AATF	2512.52	2526.18	1200.48	1072.87	1.00544	0.00235405	0.893701	-0.048808	0.477799	-0.320755	0.424701	-0.371917
ABCB1	69.3613	132.069	14.6178	15.0698	1.90408	0.279684	1.03092	0.0132265	0.210749	-0.676235	0.114106	-0.942692
ABCC1	356.107	364.977	520.779	559.658	1.02491	0.0106846	1.07466	0.0312699	1.46242	0.165072	1.53341	0.185658
AIFM2	853.697	921.979	728.317	744.487	1.07998	0.0334173	1.0222	0.00953661	0.853133	-0.0689832	0.807488	-0.0928639
APAF1	129.934	135.036	99.9873	93.7195	1.03926	0.0167258	0.937314	-0.028115	0.769524	-0.113778	0.694035	-0.158619
AR	176.021	98.1125	325.456	383.645	0.557392	-0.253839	1.17879	0.0714376	1.84896	0.266928	3.91026	0.592206
ARID3A	123.283	138.417	131.659	123.714	1.12276	0.0502865	0.939656	-0.0270309	1.06794	0.0285482	0.89378	-0.0487692
ATF3	138.707	215.379	177.89	217.211	1.55276	0.191104	1.22104	0.0867301	1.28248	0.108052	1.00851	0.0036784
ATM	107.847	127.477	99.8561	104.404	1.18202	0.0726257	1.04555	0.0193442	0.925906	-0.033433	0.819003	-0.0867146
ATR	543.309	553.4	499.108	516.442	1.01857	0.00799247	1.03473	0.0148266	0.918646	-0.036852	0.933216	-0.0300178
AURKA	2780.72	1397.12	2217.17	1942.93	0.502432	-0.298923	0.876308	-0.057343	0.797336	-0.0983586	1.39066	0.143221
AXIN1	203.575	198.609	193.183	187.326	0.975607	-0.010725	0.969683	-0.0133704	0.948952	-0.0227557	0.943189	-0.0254012
BAK1	201.495	242.711	163.49	174.297	1.20455	0.0808253	1.0661	0.0277999	0.811385	-0.0907728	0.718128	-0.143798
BAX	1247.1	2014.17	774.198	962.73	1.61509	0.208196	1.24352	0.0946527	0.620799	-0.207049	0.477979	-0.320592
BBC3	120.512	149.926	70.5126	95.9986	1.24407	0.0948452	1.36144	0.133998	0.585106	-0.232765	0.640306	-0.193612
BCL2	39.6953	37.1103	44.4548	54.3275	0.934879	-0.0292447	1.22208	0.0871006	1.1199	0.0491802	1.46395	0.165525
BCL3	65.4935	55.9894	89.6333	93.1598	0.854885	-0.0680921	1.03934	0.0167592	1.36858	0.136271	1.66388	0.221122
BCL6	55.8547	54.3076	61.761	60.1744	0.9723	-0.0121998	0.974311	-0.0113025	1.10574	0.0436541	1.10803	0.0445514
BDKRB1	28.2922	32.7967	48.2981	47.085	1.15921	0.0641628	0.974883	-0.0110474	1.70712	0.232263	1.43566	0.157053
BNIP3L	2992.57	2400.95	1830.77	1960.96	0.802303	-0.0956614	1.07111	0.0298353	0.611773	-0.213409	0.816746	-0.0879128
BRCA1	611.553	521.014	304.749	367.17	0.851953	-0.0695845	1.20483	0.0809256	0.49832	-0.302492	0.704722	-0.151982
BTG2	202.998	686.108	146.816	148.813	3.37987	0.5289	1.0136	0.00586803	0.723239	-0.140718	0.216895	-0.66375
C12orf5	74.5081	103.51	445.125	507.771	1.38924	0.142778	1.14074	0.0571857	5.97418	0.776278	4.90553	0.690686
C13orf15	37.4683	31.2355	50.4873	49.2326	0.833651	-0.0790157	0.975148	-0.0109293	1.34747	0.129519	1.57618	0.197605
CALD1	72.8387	74.5611	73.9798	70.3424	1.02365	0.0101496	0.950832	-0.021896	1.01567	0.00675051	0.943419	-0.0252952
CASP8	110.527	116.218	92.7794	89.1289	1.05149	0.0218072	0.960654	-0.017433	0.839428	-0.0760165	0.766908	-0.115257
CCNA	2486.63	1428.76	982.911	967.647	0.574577	-0.240652	0.98447	-0.00679755	0.395278	-0.403097	0.677264	-0.169242
CCNB1	4229.87	2626.5	2710.31	2125.99	0.620942	-0.206949	0.784409	-0.105457	0.640756	-0.193308	0.809439	-0.091816
CCND1	1152.56	1390.88	41.9706	31.906	1.20677	0.081624	0.760199	-0.119073	0.036415	-1.43872	0.0229394	-1.63942
CCNG1	4225.05	6379.99	3362.46	3659.02	1.51004	0.178988	1.0882	0.0367077	0.795839	-0.0991749	0.573515	-0.241455
CD44	480.072	835.927	55.3513	47.8405	1.74125	0.240862	0.864307	-0.063332	0.115298	-0.938179	0.0572304	-1.24237
CD58	573.87	662.19	528.325	560.256	1.1539	0.0621695	1.06044	0.0254851	0.920636	-0.0359122	0.846064	-0.0725965
CD59	3079.19	4075.76	2202.1	2197.88	1.32365	0.121772	0.998085	-0.000832609	0.715155	-0.1456	0.539257	-0.268204
CD82	89.8818	145.253	111.09	108.614	1.61605	0.208455	0.977711	-0.00978942	1.23596	0.0920037	0.747756	-0.12624
CDC20	5415.56	2167.75	1092.93	755.63	0.400281	-0.397635	0.691379	-0.160284	0.201813	-0.695051	0.348578	-0.4577
CDC25A	276.813	236.088	319.249	415.608	0.852876	-0.0691139	1.30183	0.114555	1.1533	0.0619424	1.7604	0.245611
CDK2	165.086	157.496	164.843	187.709	0.954025	-0.0204402	1.13872	0.0564164	0.998527	-0.000640064	1.19184	0.0762165
CDK4	4459.6	3863.27	4679.08	4638.57	0.866282	-0.0623407	0.991343	-0.00377621	1.04921	0.0208641	1.20068	0.0794286
CDK5	238.118	253.654	698.738	760.39	1.06524	0.0274485	1.08823	0.0367223	2.93442	0.467522	2.99775	0.476796
CDK9	67.413	56.6191	55.4233	68.6442	0.839884	-0.0757809	1.23854	0.0929117	0.822145	-0.0850518	1.21239	0.0836408
CDKN1A	1030.34	2839.18	307.56	389.345	2.75557	0.440212	1.26592	0.102405	0.298503	-0.525051	0.137133	-0.862858
CDKN1B	1271.8	823.526	1456.23	1457.61	0.647525	-0.188743	1.00095	0.00041311	1.14501	0.0588086	1.76997	0.247965
CDKN2A	30.3144	18.6739	2058.97	2022.25	0.616008	-0.210413	0.982168	-0.00781414	67.9205	1.832	108.293	2.0346
CHEK1	855.147	564.668	515.286	570.243	0.660318	-0.180247	1.10665	0.044011	0.602571	-0.219992	1.00987	0.00426618
CHEK2	527.376	379.717	402.644	475.03	0.720012	-0.142661	1.17978	0.0717998	0.763485	-0.117199	1.25101	0.0972609
CIAPIN1	982.346	997.023	1239.8	1269.62	1.01494	0.0064406	1.02406	0.0103248	1.26208	0.101086	1.27341	0.10497
CKB	406.792	456.948	798.345	876.738	1.1233	0.0504943	1.09819	0.0406793	1.96254	0.292818	1.91868	0.283003
CKM	23.76	25.1158	129.051	142.649	1.05706	0.0241016	1.10537	0.0435082	5.43145	0.734916	5.67966	0.754322
CKS2	8816.44	6533.4	7140.77	6942.71	0.741048	-0.130154	0.972264	-0.0122159	0.809938	-0.091548	1.06265	0.0263897
COL18A1	63.0587	75.7819	344.376	456.373	1.20177	0.0798203	1.32522	0.122287	5.46119	0.737288	6.02219	0.779755
CSNK2	1079.76	1159.32	409.167	393.353	1.07369	0.0308774	0.961351	-0.017118	0.378942	-0.421427	0.339295	-0.469422
CXCR4	34.0038	37.7342	41.7918	38.4405	1.10971	0.0452076	0.919808	-0.0363029	1.22903	0.0895635	1.01872	0.00805303
DDB2	739.935	1396.88	138.335	161.843	1.88784	0.275964	1.16994	0.0681618	0.186956	-0.728261	0.115861	-0.936064
DDIT4	3618.37	1575.01	4530.41	5977.58	0.435282	-0.361229	1.31943	0.120388	1.25206	0.0976245	3.79526	0.579241
DDX5	4683.42	4901.94	6092.54	5572.28	1.04666	0.0198046	0.914607	-0.0387656	1.30087	0.114235	1.13675	0.0556651
DFNA5	1895.67	2608.37	502.096	564.542	1.37596	0.138606	1.12437	0.050909	0.264865	-0.576976	0.216435	-0.664673
DKK1	19.0828	24.7668	3947.34	5258.39	1.29786	0.113228	1.33214	0.124549	206.853	2.31566	212.316	2.32698
DUSP2	241.527	412.48	74.2067	76.5144	1.7078	0.232437	1.0311	0.0133001	0.30724	-0.512523	0.185498	-0.73166
DUSP4	15.7478	16.4043	16.9164	15.0658	1.04169	0.0177384	0.890607	-0.050314	1.07421	0.031088	0.918408	-0.0369643
DUSP5	164.08	425.834	158.417	168.485	2.59528	0.414184	1.06355	0.0267586	0.965483	-0.0152551	0.395658	-0.40268
DYRK2	260.37	212.312	637.963	702.278	0.815424	-0.0886167	1.10081	0.0417135	2.45021	0.389204	3.30776	0.519534
E2F1	357.009	292.037	296.756	312.634	0.81801	-0.0872416	1.05351	0.0226376	0.831227	-0.0802803	1.07053	0.029599
ECT2	260.546	172.957	243.302	212.608	0.663826	-0.177946	0.873846	-0.0585652	0.933816	-0.0297388	1.22925	0.0896419
EDA2R	57.2782	69.3663	61.5938	56.348	1.21104	0.0831596	0.914832	-0.0386585	1.07535	0.031548	0.812325	-0.0902702
EGFR	68.9358	81.3887	80.7803	79.1065	1.18064	0.0721191	0.97928	-0.0090933	1.17182	0.0688607	0.97196	-0.0123517
EIF2AK2	470.376	440.349	515.007	544.09	0.936164	-0.0286481	1.05647	0.0238576	1.09488	0.0393679	1.23559	0.0918736
ELAVL1	312.804	308.472	270.261	279.399	0.986149	-0.00605764	1.03381	0.0144412	0.863993	-0.0634896	0.905752	-0.0429908
EPHB4	233.386	216.745	247.343	298.75	0.928698	-0.0321257	1.20784	0.0820085	1.0598	0.0252253	1.37835	0.139359
ERBB2	52.3897	57.6969	39.3825	40.1509	1.1013	0.0419066	1.01951	0.00839181	0.751723	-0.123942	0.695894	-0.157457
ESR1	26.6776	24.2563	25.3559	24.941	0.909241	-0.0413212	0.983635	-0.00716584	0.950459	-0.0220665	1.02823	0.0120888
EZH2	511.838	381.426	944.579	940.315	0.745209	-0.127722	0.995486	-0.00196485	1.84546	0.266106	2.46526	0.391863
FAS	186.537	989.399	130.063	120.519	5.30403	0.724606	0.92662	-0.0330982	0.697251	-0.156611	0.121811	-0.914315
FDXR	362.364	1144.49	65.4894	69.0807	3.15841	0.499468	1.05484	0.0231854	0.180728	-0.742974	0.0603593	-1.21926
FEN1	4521.04	4292.97	3271.98	3714.13	0.949553	-0.0224806	1.13513	0.0550458	0.723723	-0.140427	0.865165	-0.0629009
FGF2	183.49	237.128	32.9966	34.5215	1.29232	0.111372	1.04621	0.0196209	0.179828	-0.745143	0.145582	-0.836894
FHL2	2757.1	8195.81	1432.04	1300.08	2.97262	0.47314	0.907853	-0.0419847	0.519401	-0.284497	0.158627	-0.799622
FOS	57.2034	153.505	64.3872	70.9622	2.68349	0.4287	1.10212	0.042228	1.12558	0.0513778	0.46228	-0.335095
FOXM1	1860.36	1560.17	728.694	796.16	0.83864	-0.0764247	1.09258	0.0384552	0.391696	-0.407051	0.510304	-0.292171
GADD45A	1556.74	3541.7	1637.98	1676.33	2.27507	0.356995	1.02342	0.0100525	1.05218	0.0220912	0.473313	-0.324851
GAPDH	24420.5	24074.3	22709	22829.6	0.985821	-0.006202	1.00531	0.00229991	0.929915	-0.0315568	0.948299	-0.0230549
GSTP1	7270.73	7679.46	5185.51	5698.64	1.05621	0.0237522	1.09896	0.04098	0.713203	-0.146787	0.742063	-0.129559
GTSE1	1006.4	553.298	546.424	535.356	0.549779	-0.259812	0.979745	-0.00888706	0.542949	-0.265241	0.967574	-0.0143157
H2AFZ	14844.9	13285.5	13384.2	13472.9	0.894952	-0.0482004	1.00663	0.00286793	0.901605	-0.0449837	1.01411	0.00608469
HDAC1	2793.65	2751.18	4088.16	3901.26	0.984799	-0.00665233	0.954283	-0.0203229	1.46338	0.165357	1.41803	0.151686
HIC1	18.6199	19.8056	20.2502	20.5328	1.06368	0.0268103	1.01396	0.00601893	1.08755	0.0364512	1.03672	0.0156598
HIF1A	6873.61	7846.6	8229.12	8095.1	1.14155	0.0574964	0.983713	-0.00713153	1.1972	0.0781684	1.03167	0.0135405
HIPK2	114.335	121.752	235.678	338.083	1.06487	0.0272973	1.43451	0.156704	2.0613	0.314141	2.77682	0.443547
HIPK4	60.4479	64.8765	60.4088	63.4697	1.07326	0.0307064	1.05067	0.0214662	0.999354	-0.000280798	0.978316	-0.009521
HMMR	2240.64	1121.05	1558.23	1313.24	0.500326	-0.300747	0.842778	-0.074287	0.695438	-0.157742	1.17143	0.068718
HNF4A	51.7137	52.4272	58.9108	55.4312	1.0138	0.00595085	0.940936	-0.02644	1.13917	0.056589	1.0573	0.0241982
HOXA11	294.296	324.568	276.672	263.936	1.10286	0.0425214	0.953969	-0.0204659	0.940115	-0.0268192	0.813193	-0.0898064
HSP90AB1	8634.89	6244.23	6620.22	6595.75	0.723139	-0.140778	0.996303	-0.00160864	0.766683	-0.115384	1.0563	0.0237854
HSPA4	2519.66	2516.64	1661.57	1604.66	0.998804	-0.000519698	0.965753	-0.0151339	0.659442	-0.180824	0.63762	-0.195438
HTATIP2	764.761	727.39	282.737	284.707	0.951135	-0.0217581	1.00697	0.0030156	0.369707	-0.432142	0.391409	-0.407369
ICAM1	33.6571	32.7784	34.5291	36.1061	0.97389	-0.01149	1.04567	0.0193947	1.02591	0.0111081	1.10152	0.0419929
ID3	1851.21	724.458	5861.06	6127.19	0.391343	-0.407442	1.04541	0.019285	3.16608	0.500521	8.45763	0.927249
IER3	2307.61	4507.65	1288.95	1221.32	1.95339	0.290788	0.947529	-0.0234073	0.558564	-0.252927	0.270943	-0.567122
IFI16	1033.39	1160.01	1314.69	1398.06	1.12253	0.0501985	1.06341	0.0267006	1.27221	0.10456	1.20521	0.081062
IFITM2	995.67	1011.6	3722.27	3726.22	1.016	0.00689324	1.00106	0.000461365	3.73845	0.572692	3.68349	0.56626
IFNA1	7.63613	7.28697	7.97557	6.97858	0.954276	-0.0203262	0.874994	-0.0579949	1.04445	0.0188884	0.957678	-0.0187804
IGF1R	97.3554	120.014	425.206	600.84	1.23274	0.0908713	1.41305	0.150159	4.36756	0.640239	5.00642	0.699527
IGFBP1	8.55608	8.972	8.71616	8.46235	1.04861	0.0206144	0.970881	-0.0128341	1.01871	0.00805044	0.943196	-0.0253981
IGFBP7	72.1856	103.105	683.053	781.472	1.42834	0.154831	1.14409	0.0584593	9.46245	0.976004	7.57935	0.879632
IL6	47.9601	98.0299	62.3076	48.1012	2.04399	0.310479	0.771995	-0.112385	1.29916	0.113661	0.490679	-0.309203
IQCB1	375.135	403.93	505.104	437.991	1.07676	0.0321188	0.86713	-0.0619157	1.34646	0.129194	1.08433	0.0351595
ISG15	367.11	434.445	5069.28	4870.61	1.18342	0.0731388	0.96081	-0.0173627	13.8086	1.14015	11.2111	1.04965
KAT2B	159.913	195.414	477.031	502.913	1.222	0.0870705	1.05426	0.0229462	2.98306	0.474662	2.57358	0.410537
KLF4	21.2172	18.8603	826.06	1074.32	0.888916	-0.0511393	1.30053	0.114121	38.9334	1.59032	56.9617	1.75558
KRT19	20.7849	20.3697	20.1063	20.0766	0.980025	-0.00876283	0.998524	-0.000641534	0.967352	-0.0144153	0.985612	-0.00629397
KRT8	138.354	169.411	54.4579	53.8715	1.22448	0.0879503	0.989232	-0.00470163	0.393612	-0.404932	0.317992	-0.497584
LATS2	455.486	469.439	408.868	407.296	1.03063	0.013104	0.996154	-0.0016734	0.897652	-0.046892	0.867622	-0.0616694
LRDD	226.191	391.512	200.069	163.902	1.73089	0.238271	0.819228	-0.086595	0.884513	-0.0532959	0.418638	-0.378161
LTF	39.2237	53.5016	38.4814	31.9753	1.36401	0.134818	0.830928	-0.0804364	0.981077	-0.00829712	0.597652	-0.223552
MAP4	374.624	360.746	478.302	446.182	0.962955	-0.016394	0.932845	-0.0301906	1.27675	0.106107	1.23683	0.0923099
MAP4K4	280.482	319.429	368.29	372.427	1.13886	0.0564693	1.01123	0.00485169	1.31306	0.118284	1.16591	0.0666665
MAPK1	197.057	209.743	117.88	128.299	1.06438	0.0270965	1.08839	0.0367834	0.598203	-0.223152	0.611695	-0.213465
MAPK14	170.033	152.02	125.752	121.274	0.894063	-0.048632	0.964397	-0.0157442	0.739574	-0.131018	0.797755	-0.0981306
MAPK8	111.145	129.339	194.061	164.703	1.16369	0.0658389	0.848722	-0.0712344	1.74601	0.242048	1.27343	0.104974
MAPK9	329.266	200.928	514.882	457.057	0.610229	-0.214507	0.887693	-0.0517371	1.56373	0.194161	2.27474	0.356931
MCL1	2214.98	2414.31	2289.31	2380.64	1.08999	0.0374222	1.03989	0.0169886	1.03356	0.0143339	0.986053	-0.00609965
MCTS1	43.3169	41.743	72.1967	66.3097	0.963666	-0.0160733	0.918459	-0.0369403	1.66671	0.22186	1.58852	0.200993
MDM2	53.5651	118.793	65.3503	73.1177	2.21773	0.345909	1.11886	0.0487747	1.22002	0.0863657	0.615504	-0.210769
MDM4	162.587	161.162	116.267	114.789	0.991232	-0.00382463	0.987288	-0.00555624	0.715102	-0.145632	0.712257	-0.147363
MGMT	263.129	303.48	43.0499	42.4218	1.15335	0.061962	0.985409	-0.00638329	0.163608	-0.786196	0.139784	-0.854542
MMP1	11.2284	10.8938	10.3947	10.5599	0.970195	-0.0131409	1.01589	0.00684792	0.925745	-0.0335085	0.969349	-0.0135197
MMP13	23.2456	18.6489	20.5599	20.0189	0.802255	-0.0956878	0.973688	-0.0115801	0.884466	-0.053319	1.07347	0.0307887
MMP2	48.8497	48.8299	54.5933	46.2891	0.999595	-0.000175923	0.84789	-0.0716605	1.11758	0.0482771	0.947966	-0.0232074
MSH2	2133.23	2131.68	1989.03	2104.12	0.999273	-0.000315899	1.05786	0.0244301	0.932403	-0.0303965	0.987073	-0.00565053
MUC1	40.9505	47.3619	73.1405	106.759	1.15656	0.0631694	1.45965	0.164248	1.78607	0.251899	2.25412	0.352977
MYC	1680.71	1474.89	994.678	991.278	0.877538	-0.0567339	0.996582	-0.00148693	0.591819	-0.227811	0.672103	-0.172564
MYCN	44.8841	45.6773	47.2209	43.2287	1.01767	0.00760738	0.915458	-0.0383616	1.05206	0.0220413	0.946395	-0.0239276
NCL	4615.96	4192.77	4785.74	4530.74	0.908319	-0.0417616	0.946718	-0.0237793	1.03678	0.0156868	1.08061	0.033669
NLRC4	11.9731	12.3521	12.6405	11.9609	1.03166	0.0135363	0.946234	-0.0240016	1.05574	0.0235584	0.968324	-0.0139795
NME1	10982.3	11891.1	9852.07	9130.56	1.08276	0.0345303	0.926766	-0.0330299	0.897086	-0.0471659	0.767846	-0.114726
NOTCH1	167.293	203.783	90.9292	109.062	1.21812	0.0856898	1.19942	0.0789704	0.543532	-0.264775	0.535187	-0.271495
NOV	390.167	274.645	281.311	299.38	0.703917	-0.152479	1.06423	0.0270367	0.721001	-0.142064	1.09006	0.0374513
NR2C1	54.4544	57.2406	76.1957	70.6331	1.05117	0.0216718	0.926996	-0.032922	1.39926	0.145898	1.23397	0.0913041
NTN1	47.0283	50.1321	47.2956	50.7585	1.066	0.0277561	1.07322	0.0306883	1.00568	0.00246148	1.0125	0.00539373
PADI4	25.5105	43.6015	18.0811	16.9575	1.70916	0.232783	0.937857	-0.0278634	0.708771	-0.149494	0.38892	-0.41014
PARK2	10.9409	12.7424	15.7771	13.3086	1.16466	0.066198	0.843537	-0.073896	1.44204	0.158976	1.04444	0.018882
PCBP4	609.199	676.764	577.525	556.199	1.11091	0.0456784	0.963074	-0.0163402	0.948007	-0.0231883	0.821851	-0.0852069
PCNA	8073.93	8717.11	6232.28	6609.43	1.07966	0.0332875	1.06052	0.0255172	0.771902	-0.112438	0.758214	-0.120208
PDGFRB	119.454	110.538	67.1666	58.8238	0.925355	-0.0336918	0.875789	-0.0576006	0.562278	-0.250049	0.53216	-0.273958
PDRG1	1275.52	1139.18	1304.42	1280.72	0.893116	-0.0490924	0.981831	-0.0079632	1.02266	0.0097304	1.12424	0.0508596
PEG3	1765.36	1256.29	12.3297	11.1615	0.711635	-0.147743	0.905254	-0.0432293	0.00698425	-2.15588	0.0088845	-2.05137
PERP	29.3616	27.2687	24.1531	27.4501	0.92872	-0.0321152	1.1365	0.0555701	0.822609	-0.0848065	1.00665	0.00287881
PLAUR	1118.65	1187.38	504.811	425.985	1.06144	0.0258938	0.84385	-0.0737348	0.451266	-0.345567	0.35876	-0.445196
POU4F1	17.9625	18.9739	41.4501	44.7811	1.0563	0.0237887	1.08036	0.0335688	2.30759	0.363159	2.36015	0.372939
PPM1A	286.42	227.217	178.993	192.986	0.793301	-0.100562	1.07818	0.0326899	0.624933	-0.204166	0.849348	-0.0709144
PPM1D	2753.46	5142.71	1975.25	2058.01	1.86773	0.271314	1.0419	0.0178267	0.717369	-0.144257	0.400181	-0.397744
PRC1	4068	2449.61	3713.91	3374.32	0.602164	-0.220285	0.908563	-0.0416449	0.912956	-0.0395502	1.37749	0.13909
PRKCA	67.315	60.2023	76.0172	55.7383	0.894337	-0.0484987	0.733233	-0.134758	1.12928	0.0528	0.92585	-0.0334596
PRKD1	113.908	114.293	73.4907	79.9475	1.00338	0.0014665	1.08786	0.0365726	0.645177	-0.190321	0.699495	-0.155215
PRKDC	545.303	609.66	416.926	529.944	1.11802	0.04845	1.27107	0.104171	0.764577	-0.116579	0.869244	-0.0608582
PRKG1	20.6397	21.8188	26.6686	25.5483	1.05712	0.0241263	0.957992	-0.0186382	1.2921	0.111296	1.17093	0.0685316
PRSS50	69.501	61.9717	85.1151	78.0617	0.891666	-0.0497978	0.917131	-0.0375686	1.22466	0.088016	1.25964	0.100245
PSEN1	105.231	112.789	67.1492	70.7691	1.07182	0.0301233	1.05391	0.022803	0.638112	-0.195103	0.627446	-0.202423
PSMD10	1766.83	1691.3	1930.14	1934.48	0.95725	-0.0189745	1.00225	0.000975351	1.09243	0.0383938	1.14378	0.0583437
PTEN	165.488	164.092	107.808	112.332	0.991564	-0.00367907	1.04196	0.0178506	0.651458	-0.186114	0.684567	-0.164584
PTGS2	30.8788	32.9935	42.908	46.7735	1.06848	0.0287679	1.09009	0.0374609	1.38956	0.142877	1.41765	0.15157
PTTG1	6995.62	5368.26	8167.48	6558.52	0.767374	-0.114993	0.803005	-0.095282	1.16751	0.0672616	1.22172	0.0869727
RAD51	357.068	299.649	374.862	453.387	0.839194	-0.0761378	1.20948	0.0825982	1.04983	0.0211209	1.51306	0.179857
RAF1	571.76	558.137	1003.74	1001.33	0.976172	-0.0104735	0.997599	-0.00104411	1.75552	0.244406	1.79405	0.253836
RAS	750.813	832.869	1037.93	1029.53	1.10929	0.0450447	0.991906	-0.00352937	1.38241	0.140638	1.23613	0.0920642
RECQL4	821.632	749.826	446.912	442.399	0.912606	-0.0397167	0.989903	-0.00440718	0.543932	-0.264456	0.590002	-0.229146
RGS16	118.335	129.792	41.815	41.2428	1.09683	0.0401376	0.986316	-0.00598381	0.353362	-0.45178	0.31776	-0.497901
RPRM	42.5421	43.6101	179.513	163.141	1.02511	0.0107684	0.908795	-0.0415342	4.21966	0.625278	3.74089	0.572975
RREB1	26.5595	21.4468	23.4404	24.1949	0.807501	-0.0928568	1.03219	0.0137602	0.88256	-0.0542557	1.12814	0.0523614
RRM2B	943.045	2078.7	352.165	385.004	2.20425	0.34326	1.09325	0.0387196	0.373434	-0.427786	0.185214	-0.732327
S100A2	8437.14	11256.4	1320.32	1104.84	1.33415	0.125204	0.8368	-0.0773782	0.156489	-0.805516	0.0981524	-1.0081
S100A6	2663.54	3839.76	7821.84	8114.46	1.4416	0.158844	1.03741	0.0159502	2.93663	0.46785	2.11327	0.324956
SEMA3B	63.9013	91.8862	348.586	335.236	1.43794	0.15774	0.961702	-0.0169594	5.45507	0.7368	3.64838	0.562101
SERPINB5	10.9306	12.9923	10.5151	11.1498	1.18861	0.0750401	1.06037	0.0254564	0.961983	-0.0168325	0.858191	-0.0664162
SERPINF1	397.002	249.697	45.1766	33.4209	0.628958	-0.201379	0.739784	-0.130895	0.113794	-0.943879	0.133846	-0.873396
SESN2	381.885	562.299	282.332	321.243	1.47243	0.168035	1.13782	0.0560743	0.739312	-0.131172	0.571303	-0.243133
SFN	8083.67	15965.2	62.496	58.2984	1.975	0.295567	0.932834	-0.0301957	0.00773114	-2.11176	0.00365158	-2.43752
SIAH1	439.892	316.553	331.883	332.849	0.719615	-0.1429	1.00291	0.00126232	0.754464	-0.122361	1.05148	0.0218007
SIVA1	1426.98	1130.46	1644.35	1917.58	0.792208	-0.101161	1.16616	0.0667584	1.15233	0.0615786	1.69628	0.229498
SLC2A1	430.685	446.458	147.157	127.355	1.03662	0.0156204	0.865439	-0.0627635	0.341681	-0.466379	0.285258	-0.544763
SLC2A4	17.3565	17.6346	15.8323	17.6141	1.01602	0.00690243	1.11254	0.0463167	0.912184	-0.0399176	0.998842	-0.000503348
SLC6A6	43.1134	46.3013	59.9774	56.3257	1.07394	0.0309807	0.939115	-0.027281	1.39116	0.143376	1.21651	0.0851139
SOX4	185.075	163.76	595.299	717.323	0.884832	-0.0531394	1.20498	0.0809797	3.21654	0.507389	4.38034	0.641508
SP7	31.3261	30.817	1622.46	1595.87	0.983751	-0.00711499	0.983617	-0.00717419	51.7925	1.71427	51.7855	1.71421
TCF7L2	436.13	267.61	271.463	307.628	0.613601	-0.212114	1.13322	0.0543151	0.622435	-0.205906	1.14954	0.0605234
TFDP1	1202.35	996	1186.43	1096.92	0.828376	-0.0817725	0.924554	-0.0340676	0.986758	-0.00578915	1.10133	0.0419157
TGFA	49.9281	61.2784	38.698	33.4016	1.22733	0.0889627	0.863136	-0.0639207	0.775075	-0.110656	0.54508	-0.26354
TGFB1	172.311	193.375	252.891	279.151	1.12224	0.0500866	1.10384	0.0429052	1.46765	0.166621	1.44358	0.15944
THBS1	485.213	578.192	55.3775	53.7887	1.19163	0.0761403	0.97131	-0.0126422	0.11413	-0.942598	0.0930292	-1.03138
TIAF1	86.1405	89.7527	108.066	108.291	1.04193	0.0178402	1.00208	0.000900593	1.25454	0.0984831	1.20654	0.0815435
TLR3	57.1453	139.651	69.3157	99.8726	2.44378	0.388062	1.44084	0.158615	1.21297	0.0838512	0.71516	-0.145597
TNFRSF10A	32.008	32.4406	99.2151	108.314	1.01351	0.00582955	1.09171	0.0381086	3.09969	0.491319	3.33886	0.523598
TNFRSF10B	263.034	376.713	69.4504	67.2138	1.43219	0.156	0.967796	-0.0142163	0.264036	-0.578337	0.178422	-0.748553
TP53I13	85.5032	94.0725	72.4392	73.4385	1.10022	0.0414803	1.0138	0.0059506	0.84721	-0.0720089	0.780659	-0.107539
TP53INP1	73.6998	98.0275	84.7175	71.1872	1.33009	0.123882	0.840289	-0.0755711	1.14949	0.0605067	0.726196	-0.138946
VEGFA	157.032	135.073	326.467	277.275	0.860161	-0.0654202	0.849321	-0.070928	2.07899	0.317852	2.05279	0.312344
VRK1	636.867	599.289	921.156	1086.69	0.940994	-0.026413	1.1797	0.0717719	1.44639	0.160284	1.8133	0.258469
WWP1	1089.3	1051.03	1140.69	1233.22	0.964872	-0.0155302	1.08111	0.0338718	1.04718	0.0200219	1.17334	0.0694239
XAF1	14.4868	13.9402	13.4615	12.6331	0.962269	-0.0167037	0.938456	-0.027586	0.929224	-0.0318795	0.906229	-0.0427618
YBX1	13134.7	13564.3	5862.09	6078.47	1.03271	0.0139794	1.03691	0.0157421	0.446307	-0.350366	0.448122	-0.348603
ZMAT3	362.867	873.076	356.488	421.093	2.40605	0.381305	1.18123	0.0723334	0.982422	-0.00770209	0.48231	-0.316674

## Sheet: HCT116
Gene symbol	Fold change of HCT116 p53-/- vs HCT116 p53 +/+	log (Fold change of HCT116 p53-/- vs HCT116 p53 +/+)
AATF	1.55325	0.191242
ABCB1	0.864781	-0.063094
ABCC1	1.24034	0.0935408
APAF1	0.78629	-0.104417
AR	1.28428	0.10866
ARID3A	0.957764	-0.0187417
ATF3	1.48746	0.172446
ATM	1.01256	0.00542005
ATR	0.88242	-0.0543245
AXIN1	1.00868	0.00375231
BAK1	0.997719	-0.000991594
BAX	0.934424	-0.0294559
BBC3	0.775709	-0.110301
BCL2	0.912026	-0.0399927
BCL3	0.770548	-0.1132
BCL6	1.18497	0.0737073
BDKRB1	0.760376	-0.118971
BNIP3L	1.16588	0.0666531
BRCA1	1.21349	0.0840378
C12orf5	1.3463	0.129143
CALD1	1.25743	0.0994822
CASP8	1.07415	0.031066
CCNA	1.19995	0.0791627
CCNB1	1.22265	0.0873007
CCND1	1.2203	0.0864674
CCNG1	1.14631	0.0593024
CD44	0.655259	-0.183587
CD58	1.00662	0.00286446
CD59	1.28351	0.1084
CDC20	1.22636	0.0886187
CDC25A	1.16602	0.0667044
CDK2	1.77971	0.250349
CDK4	1.14513	0.0588553
CDK5	1.03022	0.0129283
CDK9	1.14596	0.0591678
CDKN1A	0.496143	-0.304393
CDKN1B	1.15128	0.0611799
CDKN2A	1.24957	0.0967604
CHEK2	1.05362	0.0226827
CKB	1.0324	0.0138488
CKM	0.777755	-0.109157
CKS2	1.27244	0.104637
COL18A1	1.04267	0.0181486
CSNK2	1.49332	0.174153
CXCR4	0.493212	-0.306966
DDB2	0.622012	-0.206201
DDIT4	1.2541	0.0983325
DDX5	1.01569	0.00676308
DFNA5	1.03431	0.0146519
DKK1	1.04282	0.0182079
DUSP2	1.1922	0.0763483
DUSP4	1.12894	0.0526697
DUSP5	1.6087	0.206476
DYRK2	1.56559	0.194678
E2F1	1.9781	0.296249
ECT2	1.16859	0.0676607
EGFR	1.31657	0.119443
ELAVL1	1.40569	0.14789
EPHB4	1.27164	0.104366
ERBB2	1.14569	0.0590653
ESR1	1.42947	0.155174
EZH2	1.44114	0.158707
FDXR	0.577342	-0.238567
FEN1	0.808105	-0.0925324
FGF2	1.29324	0.11168
FHL2	1.39841	0.145636
FOS	1.04989	0.0211428
FOXM1	0.937972	-0.0278101
GADD45A	2.00478	0.302067
GSTP1	0.990547	-0.00412491
GTSE1	1.044	0.0187002
H2AFZ	1.19824	0.078543
HDAC1	1.06313	0.0265861
HIC1	2.58883	0.413104
HIF1A	1.42061	0.152475
HIPK2	1.21872	0.0859046
HIPK4	0.780453	-0.107653
HMMR	1.43313	0.156286
HNF4A	1.60725	0.206083
HOXA11	0.741081	-0.130134
RAS	1.79592	0.254287
HSPA4	0.905632	-0.0430484
HTATIP2	1.41108	0.149551
ICAM1	1.11709	0.0480889
ID3	0.66196	-0.179169
IER3	1.79636	0.254392
IFI16	1.7591	0.24529
IFITM2	1.02007	0.00862854
IFNA1	1.05158	0.0218423
IGF1R	1.92808	0.285125
IGFBP1	0.425824	-0.37077
IGFBP7	0.900604	-0.0454664
IL6	0.791797	-0.101386
IQCB1	1.56581	0.19474
KLF4	0.752142	-0.1237
KRT19	1.02335	0.0100244
KRT8	1.31596	0.119242
LATS2	1.57132	0.196264
LRDD	1.28997	0.110579
LTF	1.20277	0.0801831
MAP4	1.24295	0.0944535
MAP4K4	1.29417	0.11199
MAPK1	1.25145	0.097415
MAPK14	1.14718	0.0596308
MAPK8	1.61779	0.208923
MAPK9	2.21877	0.346113
MCL1	1.1679	0.067404
MCTS1	1.15462	0.0624409
MDM2	1.03054	0.0130639
MGMT	1.0428	0.0182016
MMP1	1.43626	0.157234
MMP13	1.05182	0.0219395
MMP2	1.02055	0.00883241
MSH2	1.03662	0.0156183
MYC	1.03151	0.0134718
MYCN	0.800272	-0.0967623
NCL	1.28215	0.107938
NOTCH1	1.05895	0.0248744
NOV	2.11176	0.324644
NR2C1	1.37342	0.137804
NTN1	1.1694	0.0679616
PADI4	4.78029	0.679454
PARK2	0.805216	-0.0940876
PCBP4	1.52873	0.184331
PCNA	0.950772	-0.0219236
PDGFRB	1.66775	0.22213
PERP	1.49463	0.174535
PLAUR	1.24769	0.0961074
POU4F1	1.1844	0.0734974
PPM1A	1.41328	0.150227
PPM1D	1.0083	0.00358927
PRC1	1.38449	0.141291
PRKCA	1.12688	0.0518761
PRKDC	1.71911	0.235303
PRKG1	0.601552	-0.220727
PSEN1	1.45423	0.162632
PSMD10	1.44034	0.158466
PTEN	1.04137	0.0176052
PTTG1	1.2008	0.0794712
RAD51	1.12477	0.0510646
RAF1	1.05284	0.0223606
RECQL4	1.15009	0.0607301
RREB1	0.704206	-0.1523
RRM2B	0.746429	-0.127011
S100A2	1.75062	0.243192
S100A6	1.14747	0.0597417
SEMA3B	1.05304	0.0224468
SERPINB5	1.77745	0.249796
SERPINF1	1.62243	0.210167
SESN2	1.97092	0.29467
SFN	1.59331	0.202299
SGK	3.7812	0.577629
SIAH1	1.59039	0.201504
SLC2A1	2.15978	0.334409
SLC2A4	0.976567	-0.010298
SLC6A6	0.943088	-0.025448
SOX4	0.6657	-0.176721
SP7	1.44542	0.159994
TCF7L2	0.78854	-0.103176
TFDP1	1.50571	0.17774
TGFA	1.92768	0.285036
TGFB1	1.04997	0.0211755
THBS1	1.00285	0.00123709
TLR3	0.440827	-0.355731
TNFRSF10A	1.31104	0.117617
TNFRSF10B	1.38297	0.140811
TP53INP1	1.16147	0.0650065
VRK1	1.44783	0.160717
WWP1	1.06155	0.0259399
